# Supplementary material for: Lived experience of nutrition impact symptoms among patients undergoing chemotherapy in Ethiopia: An interpretative phenomenological analysis
Source: PLoS One. 2025 Nov 14;20(11):e0337040. doi: 10.1371/journal.pone.0337040 (PMC12617936; doi:10.1371/journal.pone.0337040)
Supplement: S2 File — (XLSX) [file pone.0337040.s002.xlsx]

## Sheet: Project Information
10/25/2025
NIS phenomenology_dataset.mx24
Document groups:	0
Document sets	0
Text documents	26
PDF documents	0
Image documents	0
Table documents	0
Codes:	15
Coded segments:	378
Code sets	4
Memos:	4
Document memos	0
In-document memos	4
Code memos	0
Document Variables	11
Code Variables	0
Internals links	0

## Sheet: Coded Segments
Color	Document name	Code	Segment	Comment	Document group	Area	Coverage %	Beginning	End
●	Participant 13	Early symptom intensity	Overall, it was difficult at first,			35	1.00229	17	17
●	Participant 13	Early symptom intensity	For the first five days after chemotherapy,			43	1.23139	19	19
●	Participant 15	Early symptom intensity	I typically stay in bed for three days after each chemotherapy.			63	2.27519	15	15
●	Participant 16	Early symptom intensity	I feel nauseated and unpleasant tastes. I dislike the smell of all foods like a pregnant women. I like lamb meat, kikil the bone broth. All the symptoms stays for a week. My appetite will back after 7 days following chemotherapy.			229	11.6185	13	13
●	Participant 16	Early symptom intensity	Just passing the first week is difficult. Actually, those symptoms started after three days of taking chemotherapy.			115	5.8346	13	13
●	Participant 20	Early symptom intensity	One day after chemotherapy, I had vomiting, sweating, and fatigue.			66	2.18326	12	12
●	Participant 22	Early symptom intensity	During each round, I have difficulty of eating and drinking water for about three to four days.			95	3.66795	15	15
●	Participant 23	Early symptom intensity	For the first seven days after chemotherapy, I prefer not to eat anything; even water feels like my enemy. I sometimes use water to induce vomiting because it provides me a relief when the food I've eaten disturbs me.			217	7.14286	18	18
●	Participant 24	Early symptom intensity	When I take chemotherapy, I immediately experience vomiting, nausea, and fatigue for about four to five days.			109	3.39036	13	13
●	Participant 24	Early symptom intensity	During the first four to five days, I'm so ill that I can't leave my bed, not even to use the bathroom. Gradually, I start to recover and feel calmer after four to five days. I begin to eat small amounts of food, such as bula porridge, and drink water. Otherwise, I have little interest in other foods.			302	9.39347	16	16
●	Participant 25	Early symptom intensity	This is my second round of chemotherapy, and I hope to adapt better in the upcoming rounds.			91	2.39222	25	25
●	Participant 26	Early symptom intensity	I have pain and struggle with vomiting. I usually don’t eat for five days after chemotherapy			92	3.30341	14	14
●	Participant 26	Early symptom intensity	These symptoms lasted all day for five days after chemotherapy.			63	2.26212	15	15
●	Participant 26	Early symptom intensity	I often experience nausea, but during the last chemotherapy cycle, I had vomiting,			82	2.94434	15	15
●	Participant 13	Early symptom intensity	At first, it was difficult. I experienced vomiting, diarrhea, and nausea, and everything I ate was vomited. These symptoms were severe during the first three cycles.			165	4.72509	13	13
●	Participant 1	Early symptom intensity	After cancer was confirmed and beginning chemotherapy, the vomiting became severe, especially during the first round, which affected my appetite. I struggled to taste food, and many things tasted bitter.			203	4.06244	15	15
●	Participant 1	Early symptom intensity	All the foods I used to enjoy now make me feel nauseated even when I see them.			78	1.56094	20	20
●	Participant 2	Early symptom intensity	When I first started chemotherapy, it made me crazy for a week, and I had diarrhea.			83	2.54758	15	15
●	Participant 3	Early symptom intensity	However, the 4 to 6 days after chemotherapy are especially difficult for me.			76	1.98589	20	20
●	Participant 7	Early symptom intensity	The symptoms were worst during the first and second cycles of treatment			71	3.56247	12	12
●	Participant 11	Early symptom intensity	In the beginning, it was very difficult. For 3 to 4 days after chemotherapy, I was completely not myself. Thanks to God, I can talk like this now.			146	4.45938	20	20
●	Participant 1	Early symptom intensity	As for food, I wasn't eating much, but when I got sick, it became very difficult for me. I've also lost weight, going from 40 kg to 35 kg.			138	2.76166	13	13
●	Participant 26	Early symptom intensity	I have lost a significant amount of weight.			43	1.54399	12	12
●	Participant 1	Early symptom intensity	I sometimes vomited, and the vomit was bile and tasted bitter. I haven't had diarrhea.			86	1.72103	13	13
●	Participant 1	Early symptom intensity	I started experiencing vomiting, abdominal bloating, and sharp pain before a cancer diagnosis was made at a private clinic.			123	2.46148	15	15
●	Participant 3	Early symptom intensity	At first, I couldn’t taste anything, not even water;			52	1.35877	20	20
●	Participant 21	Early symptom intensity	I experienced vomiting, and the food I ate was not staying down. After a while, solid food stopped passing through, and only liquids were able to pass for five months. The food began to accumulate and was removed through vomiting. After eating, my abdomen would feel full immediately.			284	10.7049	14	14
●	Participant 1	Early symptom intensity	I find that I dislike all foods.			32	0.640384	30	30
●	Participant 4	Early symptom intensity	Even small amounts of food make me feel sick and vomit immediately. It’s very difficult to cope with nausea, a general feeling of warmth, and a fever. I can't taste food properly; it feels nauseating. I eat simply out of habit, trying to remember what things taste like, but the taste is often bitter and unappealing.			317	10.9727	14	14
●	Participant 9	Early symptom intensity	I have lost my appetite completely. I dislike foods, even those I used to enjoy. Everything tastes salty and bitter to me. I can’t eat as much as I used to.			156	4.47504	12	12
●	Participant 14	Early symptom intensity	I couldn’t drink any fluids—no milk or water—because everything tasted strange to me.			85	2.47021	15	15
●	Participant 15	Early symptom intensity	I also experience a bitter taste in my mouth			44	1.58902	12	12
●	Participant 23	Early symptom intensity	I cannot recognize the tastes or smells of food very well.			58	1.90915	20	20
●	Participant 25	Early symptom intensity	I am uncomfortable with the taste of food and cannot seem to enjoy it as I used to.			83	2.18191	17	17
●	Participant 26	Early symptom intensity	Sometimes, I also lose my sense of taste.			41	1.47217	16	16
●	Participant 8	Early symptom intensity	Things were worse during the fifth cycle. It started with a cough, and the vomiting continued. I also feel nauseous. My sense of taste isn’t completely lost; I can still taste food, but only slightly.			200	8.42105	12	12
●	Participant 14	Early symptom intensity	In the first and second cycles of chemotherapy, I felt okay and had no symptoms. However, during the third cycle, I lost my appetite and had diarrhea.			150	4.3592	14	14
●	Participant 16	Temporal variations of symptoms	This symptom always happened in each chemo cycle.			49	2.48605	13	13
●	Participant 17	Temporal variations of symptoms	I have had a lack of appetite for 13 days after chemotherapy			60	2.43902	13	13
●	Participant 22	Temporal variations of symptoms	By the time I feel better and resume eating, it's already time for my next round of chemotherapy.			97	3.74517	15	15
●	Participant 24	Temporal variations of symptoms	I have completed my 4th round of chemotherapy, but I still cannot identify the tastes of food.			94	2.92379	13	13
●	Participant 15	Temporal variations of symptoms	The symptoms start immediately on the day of chemotherapy. I experience vomiting during all six rounds of treatment, and I can't seem to adapt to it.			149	5.381	12	12
●	Participant 13	Temporal variations of symptoms	Since then, my appetite has improved, and I even gained 2 kg.			61	1.74685	22	22
●	Participant 14	Temporal variations of symptoms	However, since starting chemotherapy, I have lost weight.			57	1.6565	12	12
●	Participant 15	Temporal variations of symptoms	During this time, I lost weight, dropping from 60 kg to 49 kg.			62	2.23908	15	15
●	Participant 19	Temporal variations of symptoms	I have been losing weight unintentionally. In a short period, my weight dropped from 75 kg to 45 kg while I was visiting the hospital, before my cancer diagnosis was confirmed. I feel fatigued even after walking a short distance. Despite my normal eating pattern and intact appetite, I continue to lose weight.			310	8.64473	12	12
●	Participant 24	Temporal variations of symptoms	I rarely eat meat or cabbage. I weighed myself today and noticed that I have lost some weight.			94	2.92379	20	20
●	Participant 1	Temporal variations of symptoms	Typically, the vomiting and nausea symptoms subside about three to four days after returning home.			98	1.96118	15	15
●	Participant 10	Temporal variations of symptoms	Once the symptoms from chemotherapy go away, I can eat everything again and resume my normal activities.			104	4.72942	14	14
●	Participant 13	Temporal variations of symptoms	but now after the fourth cycle, I feel good.			44	1.26002	17	17
●	Participant 13	Temporal variations of symptoms	I don’t know the reason, but maybe I adapted, or it could be for other reasons. These symptoms gradually disappeared by the fourth cycle and completely resolved by the fifth cycle.			180	5.15464	21	21
●	Participant 14	Temporal variations of symptoms	Fortunately, my condition gradually improved over time.			55	1.59837	14	14
●	Participant 15	Temporal variations of symptoms	In the first round, I also had diarrhea, but that stopped after the first round while the vomiting continued.			109	3.93644	12	12
●	Participant 18	Temporal variations of symptoms	Fortunately, most of my symptoms resolve after a few days of chemotherapy. The mouth ulceration lasts about seven days, but it also goes away after that.			153	9.02123	15	15
●	Participant 18	Temporal variations of symptoms	At first, I had diarrhea, but I haven't experienced it since then. I also had constipation.			91	5.36557	16	16
●	Participant 20	Temporal variations of symptoms	For about three or four days, I couldn’t eat anything, not even milk or liquids. After three days, I started eating injera with pepper and drinking milk, and I gradually began to feel better.			191	6.31823	12	12
●	Participant 20	Temporal variations of symptoms	After three or four days, I can eat more foods without experiencing diarrhea or constipation.			93	3.07641	16	16
●	Participant 24	Temporal variations of symptoms	I eat under pressure and may only feel hungry or interested in food after four days post-chemo.			95	2.9549	13	13
●	Participant 24	Temporal variations of symptoms	When I try to eat cooked meat, I usually end up vomiting, but these symptoms gradually subside.			95	2.9549	17	17
●	Participant 25	Temporal variations of symptoms	While my fatigue is gradually improving, I still struggle with food. When I eat, it often comes back up as vomit.			113	2.97056	16	16
●	Participant 4	Early symptom intensity	After chemotherapy, I experience a burning sensation throughout my body. I dislike the smell of all foods. I often vomit and have nightmares. This stress lasts for 3 to 4 days after treatment.			192	6.6459	14	14
●	Participant 5	Early symptom intensity	I usually feel these symptoms for two days after chemotherapy.			62	3.29963	12	12
●	Participant 5	Early symptom intensity	Everything I eat, even liquids, comes back up. I take anti-nausea medication, which helps me. All food smells unpleasant, and everything tastes bitter.			151	8.03619	12	12
●	Participant 10	Early symptom intensity	The day after chemotherapy, I feel nauseous and occasionally vomit. This makes me lose my appetite, and the symptoms last for about four days.			142	6.45748	13	13
●	Participant 12	Early symptom intensity	I felt good the day after chemotherapy, but after three days, the symptoms became severe.			89	3.02002	16	16
●	Participant 13	Early symptom intensity	The symptoms of nausea, vomiting, and excessive saliva started the day after I received chemotherapy, especially around midday.			127	3.63688	14	14
●	Participant 13	Early symptom intensity	During the first five days, I consistently experienced vomiting and diarrhea. I tried to eat small amounts of food, but it all came throw up.			141	4.0378	14	14
●	Participant 26	Early symptom intensity	but immediately after chemotherapy, these foods become difficult for me to tolerate.			84	3.01616	19	19
●	Participant 25	Early symptom intensity	I can say that my interest in food has completely disappeared. I eat only because I have to survive, and I even dislike the smell of food. When I eat without any interest, I often start vomiting. However, I will do my best to find alternatives.			244	6.4143	13	13
●	Participant 14	Temporal variations of symptoms	I don’t know why the severity increased during the third cycle of chemotherapy. I'm unsure if my medication was changed; we bought the same medication from nearby pharmacies.			174	5.05667	16	16
●	Participant 9	Temporal variations of symptoms	However, during the third cycle of chemotherapy, the vomiting was severe.			73	2.09409	12	12
●	Participant 11	Early symptom intensity	Regarding the smell, food prepared by anyone, including my neighbors, smells foul and disgusting to me. Thankfully, all these symptoms improved after my sixth chemotherapy session. At home, I sit far from the kitchen to avoid the smell. I can’t recognize the taste of foods anymore. I used to like oranges and other fruits, but now I can’t even stand the thought of them.			371	11.3317	14	14
●	Participant 12	Early symptom intensity	I have many problems with eating. Everything tastes bitter to me, and nothing tastes sweet. I keep asking God to recover my sense of taste. Even though everything tastes bitter,			177	6.00611	13	13
●	Participant 5	Early symptom intensity	I felt very nauseous and was vomiting. I didn’t have diarrhea or constipation.			78	4.15114	12	12
●	Participant 7	Early symptom intensity	Occasionally, I smell food that isn’t nearby. I don’t have any issues with my sense of taste			92	4.61616	12	12
●	Participant 25	Temporal variations of symptoms	These symptoms lasted for three weeks until I came in for the second round of chemotherapy.			91	2.39222	14	14
●	Participant 8	Concurrent illnesses and treatments	I have gastritis, and those foods make it worse.			48	2.02105	14	14
●	Participant 11	Concurrent illnesses and treatments	I also have gastritis, and my vomit is often like white, frothy sputum.			71	2.1686	12	12
●	Participant 12	Concurrent illnesses and treatments	I don’t like spices, sauces, or peppers because they irritate my mouth and cause ulcers after chemotherapy. Even before chemotherapy, I usually preferred foods with alicha.			172	5.83644	18	18
●	Participant 12	Concurrent illnesses and treatments	The doctors have prescribed medications for my gastritis that I take after meals, which helps me to some extent.			112	3.80048	19	19
●	Participant 17	Concurrent illnesses and treatments	I also have gastritis, which worsens with chemotherapy. I had gastritis before, and I experience a burning sensation that makes it hard to eat well.			148	6.01626	17	17
●	Participant 18	Concurrent illnesses and treatments	I developed these irritating symptoms of gastritis after starting chemotherapy. Previously, I used to eat red stews, but I have completely stopped since beginning treatment.			173	10.2005	14	14
●	Participant 21	Concurrent illnesses and treatments	I have gastritis, I feel uncomfortable and experience abdominal pain after eating.			82	3.09084	16	16
●	Participant 21	Concurrent illnesses and treatments	The main problem is gastritis, which makes it difficult for me to eat, but chemotherapy has not been a burden for me.			117	4.4101	18	18
●	Participant 23	Concurrent illnesses and treatments	Previously, I had gastritis, and it became worsened by chemotherapy. I feel like the chemotherapy is burning me during treatment.			129	4.24621	17	17
●	Participant 26	Concurrent illnesses and treatments	but I will start eating small amounts again, even though I have gastritis.			74	2.65709	14	14
●	Participant 26	Concurrent illnesses and treatments	I take medication for gastritis to relieve the pain.			52	1.86715	18	18
●	Participant 8	Concurrent illnesses and treatments	I learned about my RVI status when I was diagnosed with cancer. I think my fatigue is due to both conditions.			109	4.58947	18	18
●	Participant 22	Concurrent illnesses and treatments	I clean my colostomy frequently and am selective about the foods I eat.			71	2.74131	17	17
●	Participant 22	Concurrent illnesses and treatments	The colostomy can have a foul smell, which makes me feel isolated from the community. I avoid vegetables like potatoes and red roots because they upset my stomach and cause very loud bowel sounds. If I eat vegetables, the bag fills up quickly.			243	9.38224	18	18
●	Participant 26	Concurrent illnesses and treatments	I had anemia and had to return home after my appointment because I was not fit for chemotherapy.			96	3.44704	18	18
●	Participant 8	Concurrent illnesses and treatments	I stopped taking the ART medication because it irritates my stomach and makes me very fatigued.			95	4	18	18
●	Participant 3	Early symptom intensity	I lost about 3 kg.			18	0.470342	12	12
●	Participant 3	Temporal variations of symptoms	During chemotherapy, my weight dropped significantly from 70 kg to 62 kg. I lost about 10 kg in a very short time, and it was noticeable on my face			147	3.84113	22	22
●	Participant 25	Individualized food choices	However, I have been gradually disliking oats and have stopped eating them for now; otherwise, I might permanently dislike them. After sometime, I plan to try incorporating oat back into my diet in the future.			209	5.49422	23	23
●	Participant 25	Individualized food choices	I also eat fruits and cooked vegetables like apples, avocados, and bananas.			75	1.97161	21	21
●	Participant 23	Individualized food choices	I have no problem of eating boiled potatoes or fried potato chips. When my symptoms ease, I try to eat small amounts of food.			125	4.11455	19	19
●	Participant 23	Individualized food choices	I also dislike fruits like bananas and papayas. I eat meat with pressure.			73	2.4029	16	16
●	Participant 23	Individualized food choices	I used to like milk, but after I drank it one day while undergoing chemotherapy, I started to hate it.			102	3.35747	16	16
●	Participant 22	Concurrent illnesses and treatments	After radiation, I have undergone 12 rounds of chemotherapy at this hospital, but I have not fully recovered. This is my third time receiving chemotherapy.			155	5.98456	15	15
●	Participant 22	Concurrent illnesses and treatments	I received chemotherapy at SPHMMC and was then referred here (TASH) for radiation therapy. I have not fully recovered, and I now have a colostomy for defecation.			161	6.21622	13	13
●	Participant 16	Individualized food choices	I don’t take pepper or chili as it irritate my stomach.			55	2.79046	13	13
●	Participant 18	Individualized food choices	I prefer foods without pepper because it irritates me. I can eat any food as long as it doesn’t contain pepper. I also cannot eat red stews because they cause irritation.			170	10.0236	13	13
●	Participant 25	Individualized food choices	Sauces irritate my stomach and body, so I avoid green peppers and spices. Instead, I prefer foods without sauces or peppers.			124	3.25973	19	19
●	Participant 13	Individualized food choices	For eggs, I eat them cooked without any vegetables or oil.			58	1.66094	17	17
●	Participant 15	Individualized food choices	I don’t like meat or fatty foods while undergoing chemotherapy.			63	2.27519	18	18
●	Participant 19	Individualized food choices	Chemotherapy does not require fatty foods, and if I eat too much fat, I immediately feel nauseous.			98	2.73285	17	17
●	Participant 19	Individualized food choices	I can eat boiled eggs, but I avoid cooked ones as it may have oil.			66	1.84049	23	23
●	Participant 25	Individualized food choices	I eat cooked eggs, but when I tried boiled eggs,			48	1.26183	19	19
●	Participant 13	Individualized food choices	I usually buy oats from the supermarket. I can eat green vegetables better than other foods, but over time, they also come back up.			131	3.75143	16	16
●	Participant 13	Individualized food choices	I drink a lot of water and also have soup, oats,			48	1.37457	15	15
●	Participant 15	Individualized food choices	I like to eat avocado with salad, oats, and I drink water. I also have cow's milk, but it's not always easy to find. Because we were told not to consume packaged foods, I avoid processed juices. I make sure to drink enough water.			229	8.27013	17	17
●	Participant 16	Individualized food choices	I must stay one week to try taking food. I drink milk for 24 hours. I never discontinued it. I am not eating yoghurt and beef meat the professionals here told to not taking them. I take oat soup.			195	9.89346	13	13
●	Participant 17	Individualized food choices	I often eat gruel, which we prepare with difficulty because cooking is not allowed in the organization.			103	4.18699	16	16
●	Participant 20	Individualized food choices	I prefer liquids such as milk, gruel, oat and barley soup, and vegetable soups.			79	2.6133	15	15
●	Participant 12	Individualized food choices	Even drinking half a liter of water is difficult for me, and it makes me constipated.			85	2.88429	14	14
●	Participant 20	Individualized food choices	but I am not interested in drinking water at all;			49	1.62091	18	18
●	Participant 12	Individualized food choices	However, I stopped eating vegetables because they cause diarrhea.			65	2.20563	20	20
●	Participant 13	Individualized food choices	Normally, I didn’t like milk before, but because of this situation and the advice from professionals, I started drinking it. However, I often vomit it back up because I have no interest in it.			192	5.49828	15	15
●	Participant 11	Individualized food choices	I usually eat roasted beans (Ashuk).			36	1.09957	18	18
●	Participant 20	Individualized food choices	I eat firm shiro stew (tegabino), boiled eggs, and meat			55	1.81938	15	15
●	Participant 22	Individualized food choices	I usually eat shiro because it is my favorite.			46	1.77606	17	17
●	Participant 23	Individualized food choices	I also enjoy shiro made from chickpeas and roasted moistened beans, which are my favorite. When I'm feeling fatigued, the moistened beans provide me with relief.			161	5.29954	21	21
●	Participant 11	Individualized food choices	During the fourth cycle, when I ate cabbage and potatoes, the vomiting was severe and even mixed with blood.			108	3.29872	13	13
●	Participant 1	Individualized food choices	At home, I enjoy drinking a small glass of avocado and papaya juice because it's my favorite.			93	1.86112	22	22
●	Participant 7	Individualized food choices	Instead, I make juice at home.			30	1.50527	12	12
●	Participant 8	Individualized food choices	I’m fine with juices that are prepared at home.			47	1.97895	20	20
●	Participant 4	Individualized food choices	I don’t like other vegetables during chemotherapy.			50	1.7307	16	16
●	Participant 12	Individualized food choices	When I tried to eat cabbage, it gave me diarrhea, so I stopped eating it.			73	2.4771	14	14
●	Participant 20	Individualized food choices	I am uncomfortable with green vegetables like cabbage, carrots, and tomatoes.			77	2.54714	15	15
●	Participant 6	Individualized food choices	I don’t like foods that have too much oil.			42	4.05797	15	15
●	Participant 12	Individualized food choices	I drink 2 cups of milk daily, which helps me a lot, but I don’t eat any extra foods.			84	2.85036	14	14
●	Participant 5	Early symptom intensity	For the first two days after chemotherapy, I usually don’t get out of bed.			74	3.93827	14	14
●	Participant 1	Individualized food choices	I prefer vegetables, potatoes, carrots, and habesha gomen (Ethiopian greens).			77	1.54092	17	17
●	Participant 2	Individualized food choices	I like Shiro stew and roasted beans (Ashuk). I can eat vegetables			65	1.99509	17	17
●	Participant 3	Individualized food choices	I also eat cooked vegetables.			29	0.757774	16	16
●	Participant 3	Individualized food choices	When I have no appetite, I usually eat sliced fruits like papaya, avocado, and banana, and I add lemon to it. I find this combination interesting and recommend it to others.			173	4.52051	25	25
●	Participant 6	Individualized food choices	I do not like red peppers and spices because they irritate my stomach. However, I sometimes eat green peppers with other vegetables, like cabbage and potatoes.			159	15.3623	15	15
●	Participant 8	Individualized food choices	I prefer lentil and potato stews without sauces or peppers. I also like fruits and vegetables; for example, yesterday I had papaya and an apple before coming here. However, I don’t know why I vomited them.			205	8.63158	14	14
●	Participant 9	Individualized food choices	I also enjoy sweet potatoes. I like boiled potatoes if it does not have any spices or peppers which irritates my stomach. I also eat cabbage and chili mixed with potatoes, but without red pepper.			195	5.5938	14	14
●	Participant 10	Individualized food choices	I have no problem of eating vegetables, and I used to eat potatoes.			67	3.04684	14	14
●	Participant 19	Individualized food choices	I usually eat vegetables like cabbage and tomatoes with a little oil.			69	1.92415	17	17
●	Participant 25	Individualized food choices	I like cooked and blended tomatoes as they are.			47	1.23554	19	19
●	Participant 25	Individualized food choices	I also eat injera with shiro stew and had it twice today.			57	1.49842	22	22
●	Participant 26	Individualized food choices	While undergoing chemotherapy, I prefer mildly cooked vegetables, cabbage, shiro, and eggs if they are available.			113	4.05745	19	19
●	Participant 1	Individualized food choices	In the past, I liked eating eggs, but now I dislike them even when I see it.			76	1.52091	17	17
●	Participant 1	Individualized food choices	For instance, I used to really enjoy milk and eggs, but now I don’t want to look at them. This makes me difficult to eat.			121	2.42145	30	30
●	Participant 2	Individualized food choices	Before chemotherapy, I could eat meat without issues. Now, I also dislike bread after treatment. Since chemotherapy, I've developed a strong aversion to many foods that I used to enjoy.			185	5.67833	21	21
●	Participant 4	Individualized food choices	I also avoid meat, which is popular in my community.			52	1.79993	16	16
●	Participant 11	Individualized food choices	I used to like oranges and other fruits, but now I can’t even stand the thought of them. I hate all fruits and dislike the smell of cooked eggs.			144	4.39829	14	14
●	Participant 14	Individualized food choices	Normally, I enjoy vegetables, but during this period, I couldn’t eat anything.			78	2.26678	15	15
●	Participant 1	Individualized food choices	Although I like vegetables, I don’t eat much of them; the amount I take is small.			81	1.62097	20	20
●	Participant 11	Temporal variations of symptoms	Now, thanks to God, I am feeling better. I still have nausea and sometimes vomit.			81	2.47404	12	12
●	Participant 4	Individualized food choices	I might eat a boiled egg with pepper.			37	1.28072	16	16
●	Participant 9	Individualized food choices	Sometimes I eat eggs,			21	0.60241	14	14
●	Participant 3	Temporal variations of symptoms	When my chemotherapy regimen changed, I couldn’t eat for a week. When I tried to eat small amounts, it would come back up.			122	3.18788	15	15
●	Participant 3	Early symptom intensity	During the first round of treatment, both before and after the change, I completely lost my sense of taste for three days and had no appetite at all.			149	3.89339	15	15
●	Participant 13	Physical limitations	I usually stay in bed except to go to the bathroom. I can’t move around or visit church.			88	2.52005	19	19
●	Participant 14	Physical limitations	I felt so weak that I couldn’t walk and had to crawl instead.			61	1.77274	15	15
●	Participant 14	Physical limitations	I had no mobility at all and spent all my time in bed. My kids helped me use a urinal at my bedside because I couldn't get up.			126	3.66173	15	15
●	Participant 15	Physical limitations	I also experience a bitter taste in my mouth and a loss of energy to perform daily activities.			94	3.39473	12	12
●	Participant 16	Physical limitations	I pass this difficult times sometimes at bed and moving around.			63	3.19635	13	13
●	Participant 18	Physical limitations	My daily activities are somewhat limited, but I can still go to church. Right after chemotherapy, I experience some fatigue and a dislike for the smells of food.			161	9.49292	15	15
●	Participant 19	Physical limitations	I am also not going to the market. I don’t have any issues with toileting. I move around my home intentionally to prevent muscle spasms. Sleeping for long periods, especially after eating, is not good for me.			208	5.80033	20	20
●	Participant 25	Physical limitations	However, I can still move around at home.			41	1.07781	25	25
●	Participant 26	Physical limitations	I spend a lot of time in bed, especially after chemo. I recently went to church, but during my previous visit I was feeling dizzy.			130	4.66786	18	18
●	Participant 4	Individualized food choices	I usually prefer boiled potatoes and bananas until my symptoms improve.			71	2.4576	16	16
●	Participant 5	Individualized food choices	I also like fruits.			19	1.01118	14	14
●	Participant 7	Individualized food choices	I have no problems eating fruits			32	1.60562	12	12
●	Participant 12	Individualized food choices	They give me eggs, milk, juices blended with avocado and banana, and papaya juice. Like milk, I have no problem eating fruits; I enjoy them all.			144	4.88633	20	20
●	Participant 13	Individualized food choices	I also like fruits like bananas and papayas, either as juice or raw. However, when I tried avocado juice, I immediately vomited it. I also eat “gishta”.			152	4.35281	18	18
●	Participant 16	Individualized food choices	I take fruits, apple, and avocado by adding lemon, orange.			58	2.94267	13	13
●	Participant 13	Physical limitations	I also feel very fatigued and spend five days in bed.			53	1.51775	15	15
●	Participant 14	Physical limitations	I felt so weak that I crawl like a child. I couldn't control myself and experienced both vomiting and diarrhea, unable to eat any food or even drink water. My sense of taste became strange, and I couldn't identify the flavors of food. Recently, I've started eating again and have begun drinking water, which I used to dislike.			326	9.47399	14	14
●	Participant 14	Physical limitations	They gave me fluids and glucose, but it didn't stop the symptoms right away.			76	2.20866	14	14
●	Participant 17	Physical limitations	I start vomiting the day after chemotherapy, and the feelings of irritability and nausea disturb me throughout the night.			121	4.9187	13	13
●	Participant 18	Physical limitations	My mouth has become ulcerated, making it difficult for me to open my mouth, chew, and swallow food. This is the main problem I am facing. Eating has become very challenging for me, so I often remain silent about it. Sometimes, I manage to drink milk, but I can’t eat injera because I can’t swallow it.			301	17.7476	12	12
●	Participant 19	Physical limitations	For about five or six days after chemotherapy, I find it hard to talk and lose energy.			86	2.39822	15	15
●	Participant 20	Physical limitations	It might be better if I could throw up the food myself. One day, I induced vomiting on my own, which provided some relief and allowed me to resume eating.			154	5.09428	20	20
●	Participant 24	Physical limitations	My main problems are vomiting and loss of appetite, which start immediately during chemotherapy. Sometimes the vomiting becomes severe, and I can only bring up bile, which has a bitter taste.			191	5.9409	14	14
●	Participant 1	Physical limitations	Yes, I do get tired. My movement is limited, so I usually sleep because I lose energy and become exhausted.			107	2.14128	24	24
●	Participant 8	Physical limitations	I can have small amounts of milk and eggs. After chemotherapy, I usually feel very tired, and sometimes I can’t stand up straight; while I am trying to walk I feels like I'm drunk from alcohol.			193	8.12632	14	14
●	Participant 11	Physical limitations	I couldn’t pray and often spent long periods in bed. I felt completely drained of energy.			89	2.71839	16	16
●	Participant 13	Physical limitations	I slept a lot for at least a week after the treatment.			54	1.54639	14	14
●	Participant 24	Physical limitations	These symptoms last for four to five days. The food I eat often feels heavy in my stomach and makes me nauseous. Sometimes the vomiting usually happens overnight, and around 3:00 AM, I become exhausted and fall asleep.			218	6.78072	15	15
●	Participant 11	Productivity loss	I had diarrhea for three days and had to go to the emergency room at a hospital.			80	2.44349	13	13
●	Participant 14	Productivity loss	I suffered a lot during this period and was admitted to a private hospital twice because of these problems.			107	3.10956	14	14
●	Participant 1	Productivity loss	I don’t want to ask her to bring me specific things because I don’t want to add pressure on her.			96	1.92115	18	18
●	Participant 1	Productivity loss	I don’t want to be an additional burden on my family.			53	1.06064	19	19
●	Participant 9	Temporal variations of symptoms	After chemotherapy, I experience abdominal discomfort for about 7 to 10 days.			77	2.20884	12	12
●	Participant 11	Temporal variations of symptoms	Up to the fifth cycle, it was really difficult and affected me a lot. I felt hungry, but I couldn’t keep any food or even water down. I wasn’t able to eat anything at that time.			177	5.40623	12	12
●	Participant 10	Physical limitations	The doctors told me that I was unfit to continue chemotherapy and sent me home after advising me to eat foods like milk and eggs.			129	5.8663	14	14
●	Participant 8	Productivity loss	My job requires a lot of energy, so I can’t go back to work.			60	2.52632	16	16
●	Participant 25	Productivity loss	I stopped my job after starting chemotherapy and took annual leave from my workplace			84	2.2082	25	25
●	Participant 8	Physical limitations	I rarely visit church. But I don’t have any problems with the smell of food; it doesn’t bother me.			98	4.12632	16	16
●	Participant 7	Temporal variations of symptoms	Overall, I’m doing well and have gained weight from 53 kg to 57 kg.			67	3.36177	12	12
●	Participant 3	Individualized food choices	Before this, I didn’t eat much milk or yogurt, but now I’ve started including them in my diet. Chemotherapy has made me appreciate milk and its products because I believe they give me energy.			191	4.99085	16	16
●	Participant 11	Individualized food choices	Normally, I don’t like milk, but not because of chemotherapy. However, the doctors strongly advised me to drink milk, so I started doing that. Now I drink it in small amounts. Thanks to God.			190	5.8033	14	14
●	Participant 16	Psychological and emotional impact	Overall, I will be depressed, irritable not take adequate food for 7 days after chemotherapy. No peace at all. A problem difficult to describe. Oral dryness. No sense of hunger.			177	8.98021	13	13
●	Participant 16	Psychological and emotional impact	I get difficult to sleep.			25	1.26839	13	13
●	Participant 17	Psychological and emotional impact	feelings of irritability			24	0.97561	13	13
●	Participant 1	Psychological and emotional impact	I also found the smell of food unpleasant and preferred to eat alone to avoid bothering my family during meals.			111	2.22133	15	15
●	Participant 14	Psychological and emotional impact	I'm very anxious about the possibility of those symptoms returning.			67	1.94711	15	15
●	Participant 20	Psychological and emotional impact	Now that I am starting my third round of chemotherapy, I am unsure what will happen.			84	2.7787	13	13
●	Participant 13	Psychological and emotional impact	I dislike the odor of any type of cooked food.			46	1.3173	15	15
●	Participant 13	Psychological and emotional impact	If I smell someone wearing perfume, it makes me nauseated. It feels like the early stages of pregnancy.			103	2.9496	19	19
●	Participant 14	Psychological and emotional impact	I also hated the smell of food, and that unpleasant sensation lasted for more than a week.			90	2.61552	15	15
●	Participant 22	Psychological and emotional impact	I also experienced nausea and had a strong dislike for the smell of food. My family would not prepare food at home if I was there because I might start vomiting.			161	6.21622	12	12
●	Participant 23	Psychological and emotional impact	I am not sure if this is a common reaction to chemotherapy, but I cannot eat any food that once has made me vomit before.			121	3.98288	19	19
●	Participant 23	Psychological and emotional impact	One day, I ate a banana while on chemotherapy and ended up vomiting. Since then, just seeing a banana reminds me of that unpleasant experience.			143	4.70704	20	20
●	Participant 26	Psychological and emotional impact	I do not like the smell of food, which made me feel nauseous and led to vomiting.			81	2.90844	15	15
●	Participant 26	Psychological and emotional impact	When I return home, the smell of food is unpleasant to me, and it makes me want to vomit immediately. My appetite tells me I’ve had enough after a very small meal, but I still feel hungry shortly afterward.			206	7.39677	16	16
●	Participant 12	Physical limitations	but I cry like a child when I eat eggs. I don’t vomit, but they make me feel nauseated.			87	2.95215	13	13
●	Participant 19	Physical limitations	I have constipation and strain during bowel movements, which occur about once every three days. I feel some relief after having a bowel movement.			145	4.0435	14	14
●	Participant 6	Psychological and emotional impact	When I have milk or raw meat, small worms appear in my stool.			61	5.89372	15	15
●	Participant 7	Psychological and emotional impact	I can eat eggs and drink milk, but now I have diarrhea when I consume them, so I've stopped.			92	4.61616	12	12
●	Participant 4	Individualized food choices	I also don’t like milk,			23	0.796123	16	16
●	Participant 13	Psychological and emotional impact	However, when I tried avocado juice, I immediately vomited it. I also eat “gishta”.			83	2.37686	18	18
●	Participant 2	Temporal variations of symptoms	The second round of chemotherapy was a bit better, but I still couldn't finish my meals because they tasted bitter and burned my throat.			136	4.17434	15	15
●	Participant 2	Temporal variations of symptoms	Diarrhea was less frequent in the second round compared to the first, which was much worse.			91	2.79312	15	15
●	Participant 3	Temporal variations of symptoms	Now I can identify some tastes, but I still eat less than I used to. I have no problems with my sense of smell.			111	2.90044	20	20
●	Participant 7	Temporal variations of symptoms	I usually eat green peppers with onions, which I find comfortable, but I can still eat other foods too. At first, I couldn’t eat anything, and my family members were upset with me. But now I feel hungry and ask my daughter to bring me food.			240	12.0421	13	13
●	Participant 7	Temporal variations of symptoms	but these issues were mostly at the beginning. Now, I’m doing okay.			67	3.36177	14	14
●	Participant 9	Temporal variations of symptoms	Right now, I’m okay and not vomiting.			37	1.06139	12	12
●	Participant 13	Temporal variations of symptoms	However, they gradually decreased during the fourth cycle. By the fifth cycle, the nausea and vomiting disappeared.			115	3.29324	13	13
●	Participant 20	Temporal variations of symptoms	During my second round of chemotherapy, I had bone pain and a decreased appetite, but I did not vomit.			102	3.37413	13	13
●	Participant 1	Psychological and emotional impact	There are times when I just give up and pray to God for a peaceful passing.			75	1.5009	28	28
●	Participant 19	Psychological and emotional impact	I prefer to be in a quiet room and don't want to talk to anyone.			64	1.78472	15	15
●	Participant 19	Impact on social eating	My family insists that I eat with them socially, but I prefer to eat alone to avoid spending too much time at the table with them. I prefer to eat small amount but frequently.			175	4.88009	18	18
●	Participant 22	Impact on social eating	I often ate alone, either before or after family mealtimes, due to my fear of getting sick while eating with them.			114	4.40154	12	12
●	Participant 25	Impact on social eating	I used to eat with my family, but now I eat alone.			50	1.31441	27	27
●	Participant 5	Individualized food choices	I prefer foods that have a spicy taste, like sauce, pepper, and semi-cooked potatoes.			85	4.52368	14	14
●	Participant 15	Individualized food choices	However, I do like pepper, which is my favorite spice			53	1.91405	18	18
●	Participant 20	Individualized food choices	I also use blended ginger and garlic.			37	1.22395	17	17
●	Participant 25	Anti-emetic efficacy	Here in the hospital, since the nurses provide me with medication, I have been able to eat better. For example, I ate well yesterday and today.			143	3.7592	14	14
●	Participant 13	Anti-emetic efficacy	The medication for vomiting didn’t help me much; I still ended up throwing it up. However, I do eat kolo, and I like it.			120	3.43643	19	19
●	Participant 15	Anti-emetic efficacy	I haven’t had any constipation, and I find some relief when I take anti-nausea medication.			90	3.25027	13	13
●	Participant 18	Anti-emetic efficacy	When I take anti-nausea medication, my symptoms improve temporarily, but then they return.			90	5.3066	13	13
●	Participant 19	Anti-emetic efficacy	I have experienced vomiting, but it was not severe and went away after I took anti-vomit medication before meals.			113	3.15114	14	14
●	Participant 20	Anti-emetic efficacy	I took medication to help with the nausea.			42	1.38935	13	13
●	Participant 20	Anti-emetic efficacy	The anti-vomit medication I take before meals has helped me a lot.			66	2.18326	20	20
●	Participant 23	Anti-emetic efficacy	The anti-vomit medication I took also throw up with the vomit and did not help me, so I stopped taking it.			106	3.48914	18	18
●	Participant 10	Productivity loss	I become unfit for chemotherapy again.			38	1.72806	18	18
●	Participant 2	Anti-emetic efficacy	Even the medicine to stop vomiting came back up.			48	1.4733	15	15
●	Participant 3	Anti-emetic efficacy	The medication I took to relieve vomiting also came back up during vomiting.			76	1.98589	22	22
●	Participant 10	Anti-emetic efficacy	In the early days after chemotherapy, the anti-nausea medication would also vomited with the food, so it wasn’t helping me.			123	5.59345	15	15
●	Participant 26	Anti-emetic efficacy	the anti-vomit medication didn’t help.			38	1.36445	15	15
●	Participant 1	Anti-emetic efficacy	I've tried eating while taking the anti-nausea medication that the doctors prescribed for me.			93	1.86112	30	30
●	Participant 7	Anti-emetic efficacy	I usually take anti-nausea medication before meals, which helps me feel better.			79	3.96387	12	12
●	Participant 7	Anti-emetic efficacy	The anti-nausea medication helped me a lot,			43	2.15755	14	14
●	Participant 1	Anti-emetic efficacy	I didn’t take the anti-vomit so far.			36	0.720432	26	26
●	Participant 1	Temporal variations of symptoms	being discharged, but the symptoms start the next day.	The anti-vomit or medication for gastritis helped in minimizing symptoms		54	1.08065	30	30
●	Participant 3	Dietary methods	However, I managed to gain it back by eating foods like oats and other nutritious options, returning to my usual weight. I focused on foods that help increase weight and eventually reached 78 kg, even exceeding my previous weight.			230	6.00993	22	22
●	Participant 3	Dietary methods	Instead, I searched for information on social media about foods that are recommended for cancer patients.			105	2.74366	24	24
●	Participant 20	Dietary methods	I also drink avocado juice. At first, chemotherapy aggravated my gastritis, but drinking blended flaxseed gets me relief.			121	4.00265	17	17
●	Participant 21	Dietary methods	I drink milk, gruel, and ENSURE, a fortified milk product I bought from the pharmacy, which has helped me a lot. I also make a juice made of barley powder and flaxseed at home. I take one can of ENSURE for four days. Additionally, I take a product called “Birtat,” flavored with chocolate, which has also been helpful.			318	11.9864	20	20
●	Participant 1	Dietary methods	They suggest foods like milk, kolo			34	0.680408	30	30
●	Participant 26	Dietary methods	They told me to eat more foods and drink fluids. We were advised to consume milk and eggs because food is essential for recovery.			129	4.63196	21	21
●	Participant 1	Early symptom intensity	Despite advice from many people, including doctors, about the importance of eating well during cancer treatment, I often felt nauseous.			135	2.70162	15	15
●	Participant 1	Early symptom intensity	However, I how can I eat while I'm feeling not happy or have lost an appetite? The challenge is that I can't eat foods I dislike, even if the doctor recommends them.			165	3.30198	30	30
●	Participant 12	Early symptom intensity	However, even these foods taste bitter to me now. For example, I used to love white bread, but now I don’t want it at all.			122	4.1398	19	19
●	Participant 13	Early symptom intensity	However, I often vomit it back up because I have no interest in it.			67	1.91867	15	15
●	Participant 13	Early symptom intensity	I received a booklet that guides eating, and I read it. It recommends eating fruits and vegetables, which has helped me gain knowledge. But how can I control the symptoms? It’s not just about being aware.			204	5.84192	21	21
●	Participant 15	Early symptom intensity	This weight loss happened from the beginning to the end of my chemotherapy because I wasn’t eating enough.			106	3.8281	15	15
●	Participant 17	Early symptom intensity	The disease is very difficult to manage. A person who does not eat well cannot recover.			87	3.53659	17	17
●	Participant 20	Early symptom intensity	Although I have lost my appetite, I know that not eating enough will cause me to suffer greatly. Therefore, I will try to eat more.			131	4.33344	16	16
●	Participant 25	Early symptom intensity	I have tried different foods even though I sometimes vomit because I am struggling to recover from my illness.			110	2.89169	20	20
●	Participant 17	Social and family support	I am currently staying in a waiting area run by a charity organization for women with breast and cervical cancer. It is located in Addis Ababa, near Shola.	Staying in a charity-run waiting area provides some support during treatment.		155	6.30081	13	13
●	Participant 11	Social and family support	I live only with my daughter, and I don’t have any fear. She takes care of me, whatever I need help. If I ask for a certain type of food, she will provide it for me.			165	5.03971	22	22
●	Participant 12	Social and family support	I have great support from my family; they provide me with whatever I need. It’s me who doesn’t always take it.			110	3.73261	20	20
●	Participant 12	Social and family support	I’ve lost my appetite for meat stews, and I don’t like the smell of them anymore. My son helps me read the booklet about nutrition information that the hospital provided. He follows all the recommendations and also gives me chicken with rice.			242	8.21174	21	21
●	Participant 14	Social and family support	My family has been very supportive and helps provide me with the food I need. I usually eat with my daughter, and I don’t feel anxious about eating together.			157	4.56263	17	17
●	Participant 25	Social and family support	So far, I have had no problem buying food.			42	1.1041	27	27
●	Participant 26	Social and family support	I have strong social support that helps provide me with food items I enjoy.			75	2.693	21	21
●	Participant 1	Social and family support	Some of my kids drive me there, but it's hard for me to move around because I often feel tired.			95	1.90114	28	28
●	Participant 25	Acceptance	This is my second round of chemotherapy, and I hope to adapt better in the upcoming rounds.			91	2.39222	25	25
●	Participant 25	Anti-emetic efficacy	I did not take the anti-vomit medication during that time.			58	1.52471	14	14
●	Participant 25	Anti-emetic efficacy	Last time, I was not informed about the anti-vomit medication, but now I understand it better. Hopefully, with this knowledge, I won’t experience nausea again when I take the medication.			186	4.88959	15	15
●	Participant 13	Acceptance	Now I can eat any food that I can tolerate. Since then, my appetite has improved, and I even gained 2 kg.			105	3.00687	22	22
●	Participant 15	Acceptance	This is my second time undergoing chemotherapy. In this round, I haven't experienced any vomiting, but I do feel nauseated and have lost all interest in food. The symptoms this time are relatively milder compared to my first experience.			236	8.52293	13	13
●	Participant 1	Physical limitations	I used to go to church often, but it's been a long time since I last visited.			77	1.54092	28	28
●	Participant 19	Physical limitations	I am performing my daily prayers (Salat). I ask Allah to forgive me because I am losing energy to perform the daily prayers.			124	3.45789	20	20
●	Participant 19	Nutritional misconceptions	Because the disease is difficult to manage, we need special care, especially in terms of good and pleasant food. The food provided by the hospital is not comparable to what we have at home. Unfortunately, no special food is provided specifically for cancer patients.			266	7.41774	25	25
●	Participant 21	Nutritional misconceptions	I have never tried the food provided by the hospital because I don’t think it is suitable for cancer patients. I tasted it once, and I believe it is not good even for healthy individuals.			187	7.04862	21	21
●	Participant 14	Nutritional misconceptions	Unfortunately, there was a lot of misinformation about what foods were appropriate. For instance, I had heard that lemon and orange were not allowed, but a professional told me yesterday that it's fine to eat them. We tend to trust information from professionals more than from other people.			291	8.45684	19	19
●	Participant 25	Nutritional misconceptions	However, my doctor advised me not to eat papaya or mango because my lungs are affected by the disease. I notice that other patients are eating those fruits, but I generally feel comfortable with the fruits I can have.			217	5.70452	21	21
●	Participant 9	Nutritional misconceptions	No, I didn’t receive any nutrition education. However, they gave me a flyer that explains the side effects of chemotherapy and lists the foods that are allowed and prohibited during treatment.			192	5.50775	18	18
●	Participant 12	Nutritional misconceptions	Professionals gave us a booklet to guide our eating. It advises us to eat sweet potatoes, fish, chicken, and legumes like lentils and beans.			140	4.75059	19	19
●	Participant 6	Acceptance	Since I understand milk can be helpful during chemotherapy, I use it daily. I also eat boiled eggs.			99	9.56522	15	15
●	Participant 11	Acceptance	Normally, I don’t like milk, but not because of chemotherapy. However, the doctors strongly advised me to drink milk, so I started doing that. Now I drink it in small amounts. Thanks to God.			190	5.8033	14	14
●	Participant 12	Acceptance	They told me that meat and eggs are very good for me, but I cry like a child when I eat eggs. I don’t vomit, but they make me feel nauseated.			141	4.78453	13	13
●	Participant 5	Nutritional misconceptions	Recently, I heard that meat is not good for cancer patients, so I stopped eating it. I was told informally by people that beef is not good for us. Before, professionals advised me to eat whatever I could find, but now I’ve stopped eating beef.			243	12.9324	14	14
●	Participant 4	Acceptance	God helps us solve our problems.			32	1.10765	22	22
●	Participant 2	Nutritional misconceptions	Not much. At first, a nurse told me to avoid packaged and processed juices, as well as soft drinks. They also advised me not to drink tea.			138	4.23573	19	19
●	Participant 7	Nutritional misconceptions	Yes, they told us not to drink tea and to avoid sugar, so I stopped. I don’t like coffee, but I do drink tea with one teaspoon of sugar.			136	6.82388	16	16
●	Participant 12	Nutritional misconceptions	I’ve lost my appetite for meat stews, and I don’t like the smell of them anymore. My son helps me read the booklet about nutrition information that the hospital provided. He follows all the recommendations and also gives me chicken with rice.			242	8.21174	21	21
●	Participant 13	Nutritional misconceptions	I received a booklet that guides eating, and I read it.			55	1.57503	21	21
●	Participant 22	Nutritional misconceptions	The professionals advised us not to eat packaged and processed foods or juices. I have not received any other information. In fact, I cannot read or write, so I would not be able to understand any reading materials they provided.			229	8.8417	20	20
●	Participant 24	Nutritional misconceptions	This morning, I received some advice about nutrition. I was told to eat vegetables and avoid packaged foods and beverages. However, I did not receive any booklet with this information. They also mentioned that I will experience hair loss. Is it okay for me to eat bananas?			272	8.46034	21	21
●	Participant 1	Nutritional misconceptions	Not clear and sometimes confusing.			34	0.680408	30	30
●	Participant 10	Nutritional misconceptions	They told me to avoid all packaged juices, and one doctor also advised me to stay away from bananas. However, they said I could have oranges and milk. Previously, one doctor told me to avoid milk, but another said it was fine to drink it. I also heard from someone nearby that eating eggs is okay.			297	13.5061	17	17
●	Participant 19	Nutritional misconceptions	In the past, I was advised to stop eating green vegetables, which made me afraid, so I also avoided cooked vegetables. I haven’t received any information or flyers that informs my eating habits. I also avoid fruits like avocados. Sometimes, different professionals give me conflicting advice, which can be confusing.			316	8.81205	22	22
●	Participant 2	Nutritional misconceptions	I enjoy bananas and papayas, but some people say I should avoid them because they are sweet and could make my cancer worse.			123	3.77532	17	17
●	Participant 5	Nutritional misconceptions	At first, someone advised me to eat everything, but I recently learned that raw beef is not good for us. I don’t have much knowledge about dietary advice for cancer patients.			174	9.26024	16	16
●	Participant 24	Nutritional misconceptions	I also like avocado juice, but people have advised me to avoid it. I eat oranges, but I sometimes feel sick at night after eating them. A doctor told me that my sickness is not caused by the oranges and encouraged me to eat whatever I like and can tolerate.			257	7.99378	18	18
●	Participant 4	Early symptom intensity	I eat because I need to survive, but even drinking water triggered me to vomit.			79	2.73451	14	14
●	Participant 13	Dietary methods	I have not had any interruptions in my chemotherapy cycles, and I believe my dietary patterns have contributed to this.			119	3.40779	22	22
●	Participant 15	Dietary methods	I like to eat avocado with salad, oats, and I drink water. I also have cow's milk, but it's not always easy to find. Because we were told not to consume packaged foods, I avoid processed juices. I make sure to drink enough water.			229	8.27013	17	17
●	Participant 15	Dietary methods	I don’t like meat or fatty foods while undergoing chemotherapy. Instead, I enjoy shiro stew, which is better for me. I think oat soup helps me a lot as well. I prepare it without sugar and use very little salt. I was told to avoid sugar during chemotherapy because it can encourage cancer cell growth. I also avoid vegetables, particularly raw ones. However, I do like pepper, which is my favorite s…			491	17.732	18	18
●	Participant 20	Dietary methods	I prefer liquids such as milk, gruel, oat and barley soup, and vegetable soups. I also use ENSURE powdered milk that I bought from the pharmacy, and it helps me a lot. I am now able to walk longer distances.			207	6.8475	15	15
●	Participant 14	Nutritional misconceptions	I received nutrition education yesterday. At the start of my treatment, I didn't have any information about diet			112	3.25487	19	19
●	Participant 16	Nutritional misconceptions	No. But they told us just to stop eating raw meat and yoghurt. I received a flyer that has an information on general side-effects of chemotherapy.			146	7.40741	15	15
●	Participant 23	Nutritional misconceptions	I received a flyer from the hospital that guides us on what to eat. I avoid raw vegetables and raw meat. I eat yogurt at least once every three days and have meat about every three weeks. I rarely eat fish and chicken because they are expensive.			245	8.06452	23	23
●	Participant 13	Acceptance	After chemotherapy, I resumed my normal activities and tried to ignore the symptoms; I didn’t want to focus on them.			116	3.32188	21	21
●	Participant 11	Nutritional misconceptions	I want to eat raw meat, not cooked or boiled, but the doctors told me to avoid raw meat. I also like yogurt, but health professionals advised me to avoid it as well. I enjoy lettuce, but they told me to stay away from that too. It feels like I have to avoid all the foods I like.			279	8.52169	18	18
●	Participant 9	Nutritional misconceptions	I also use flaxseed in juice and mix it with injera. When I started using flaxseed, my constipation improved.			109	3.12679	19	19
●	Participant 9	Nutritional misconceptions	lemon but found it hurt her, so I decided to stop as well. The booklet also advised against using lemon and orange.			115	3.29891	19	19
●	Participant 8	Social and family support	Yes, I now live with my sisters and brothers, and they help me. However, when I drink packaged juices, they make me feel sick right away. I’m fine with juices that are prepared at home.			185	7.78947	20	20
●	Participant 3	Nutritional misconceptions	I took a picture of the food pyramid posted on the wall of the hospital. I haven’t received any flyers or organized lessons about nutrition here.			145	3.78887	24	24
●	Participant 19	Nutritional misconceptions	I have not taken the food provided by the hospital, and I haven’t received any milk, eggs, or meat. I am also concerned that the meat provided here in the hospital may not meet my religious preferences.			202	5.63302	23	23
●	Participant 26	Nutritional misconceptions	We need tasty foods that encourage eating.			42	1.50808	22	22
●	Participant 26	Hospital food experiances	We need tasty foods that encourage eating.			42	1.50808	22	22
●	Participant 15	Dietary methods	I usually brush my teeth and keep myself active by moving around and doing my routines. I don’t like to sit for long periods of time. I also received nutritional guidance from professionals, which included advice to stop eating packaged and processed foods.			257	9.28133	19	19
●	Participant 9	Dietary methods	I have consistently received chemotherapy for 8 cycles without interruption, and I believe my diet has helped with this.			120	3.44234	19	19
●	Participant 12	Dietary methods	I have very good family support. I only interrupted chemotherapy once, and that was due to a cough that led to a pneumonia diagnosis, not because of food intake issues. Of course, I continued chemotherapy after a week.			218	7.39735	22	22
●	Participant 5	Nutritional misconceptions	It would be helpful if doctors told us what to eat and what not to eat as cancer patients.			90	4.78978	16	16
●	Participant 4	Nutritional misconceptions	It would be helpful if we had flyers listing which foods are allowed and which are not. This information should consider what we have at home and what we can afford. We will do our best.			186	6.43821	22	22
●	Participant 5	Nutritional misconceptions	That’s why it’s important to have clear information about nutrition so we can understand what diets are best for us.			116	6.1735	16	16
●	Participant 9	Nutritional misconceptions	However, just giving us the booklet isn’t enough; it would be better if someone explained it to us.			99	2.83993	18	18
●	Participant 11	Nutritional misconceptions	They gave me a booklet, but I didn’t read it because I was struggling a lot at that time.			89	2.71839	20	20
●	Participant 19	Nutritional misconceptions	However, the professionals at this hospital have advised me to avoid green vegetables.			86	2.39822	17	17
●	Participant 26	Nutritional misconceptions	I also believe that food education should be detailed and tailored to the needs of patients.			92	3.30341	22	22
●	Participant 2	Hospital food experiances	Things are not good for me here. I dislike the smell of food and feel sick if I taste it. Eating meat makes my illness worse; for instance, yesterday I got sick after having meat.			179	5.49417	21	21
●	Participant 3	Hospital food experiances	I never tested the food provided by the hospital.			49	1.28038	26	26
●	Participant 23	Hospital food experiances	I tried the hospital meal one day but stopped eating it because I disliked it.			78	2.56748	24	24
●	Participant 26	Hospital food experiances	However, the hospital food is not suitable for cancer patients. I am not completely comfortable with the food supplied by the hospital.			135	4.8474	22	22
●	Participant 2	Hospital food experiances	Additionally, the hospital does not provide milk, gruel, eggs, or fruits.			73	2.24064	21	21
●	Participant 3	Hospital food experiances	At first, I was eating boiled eggs, but one day I had it from the hospital, and since then, I’ve disliked egg. Just seeing egg makes me feel nauseous. Now if I see a picture of an egg on my phone, I feel nauseated too.			218	5.69637	17	17
●	Participant 3	Hospital food experiances	Now, I also dislike meat and only eat it rarely when I have lamb cooked meat. I’ve developed a dislike for raw meat as well. These feelings got worse after eating the specific food in hospital. While I was in the hospital, I also tried to eat in the compound outside the ward, even before I take chemotherapy.			309	8.07421	18	18
●	Participant 3	Hospital food experiances	I’m really bothered by these symptoms. One or two days before coming to the hospital, I was fine and eating my usual foods. The problem is that the food I eat here in the hospital is something I would never eat at home.			219	5.7225	19	19
●	Participant 4	Dietary methods	When my appetite starts to come back, I eat spaghetti with vegetable flavoring (endomin) and add lemon. I try this food about three days after my appetite improves.			164	5.6767	16	16
●	Participant 9	Dietary methods	There was a food I thought was not allowed for cancer patients, but after reading the booklet, I learned that it’s okay to eat.			127	3.64314	18	18
●	Participant 9	Dietary methods	I was also worried about eating fruits and juices, but I heard from other women that they drink fruit juices. Since then, I’ve started drinking juices like papaya, avocado, and banana. I normally enjoy avocado.			210	6.0241	18	18
●	Participant 12	Dietary methods	Even though everything tastes bitter, I try to eat foods that I can manage.			75	2.54496	13	13
●	Participant 4	Acceptance	It’s really difficult. I believe that God gave us what we can tolerate.			71	2.4576	16	16
●	Participant 10	Acceptance	They said I should eat all cooked foods. Still, I thank God that I have gotten through the worst parts of my life.			114	5.18417	14	14
●	Participant 17	Acceptance	I am thankful to God because I can walk freely, and the organization is also taking good care of me.			100	4.06504	18	18
●	Participant 4	Physical limitations	I usually return to visiting church and my normal routines after my symptoms improve, which is usually by the 4th day. I start eating again after the 4th day.			158	5.46902	18	18
●	Participant 4	Nutritional misconceptions	I heard this information informally from people, not from professionals.			72	2.49221	20	20
●	Participant 9	Nutritional misconceptions	I usually learn about nutrition by asking other people, not from the hospital.			78	2.23752	18	18
●	Participant 19	Nutritional misconceptions	I also drink milk because people say it is beneficial for cancer.			65	1.8126	18	18
●	Participant 20	Nutritional misconceptions	We have a family member doctor who specializes in this area, and he sometimes advises us on what to eat.			104	3.44029	20	20
●	Participant 13	Individualized food choices	I find that some spices and sauces help relieve my nausea, but if I have too much pepper, it irritates me especially when I vomit.			130	3.72279	17	17
●	Participant 20	Individualized food choices	I usually add green pepper or powdered pepper to all my meals because it helps stimulate my appetite.			101	3.34105	17	17
●	Participant 23	Individualized food choices	I usually eat injera with shiro or firfir with sauces or spices, and I sometimes have yogurt with a bit of powdered pepper.			123	4.04872	17	17
●	Participant 24	Individualized food choices	I enjoy foods with spices or a bitter taste, such as green peppers.			67	2.08398	17	17
●	Participant 7	Psychological and emotional impact	I usually tell my kids that I am fasting to avoid eating. I said this on Wednesday and Friday. However, when it was time to break my fast, I still didn’t want to eat, which upset my family.			189	9.48319	14	14
●	Participant 4	Nutritional misconceptions	No, I didn’t receive any help. Professionals advised us to eat whatever we can find, including goat meat, beef, and chicken.			124	4.29214	20	20
●	Participant 20	Nutritional misconceptions	No, we did not receive any nutrition education or flyers about food.			68	2.24942	20	20
●	Participant 24	Nutritional misconceptions	Since starting chemotherapy, I have had two episodes of severe diarrhea. I have not consumed milk since my first round of chemotherapy, which has completely turned me off from it. Is yogurt allowed? What about fenugreek? And what about butter? Honestly, butter has been a lifesaver for me. I used to take a spoonful of butter with porridge, and I really enjoy it.			363	11.2908	19	19
●	Participant 25	Nutritional misconceptions	Not yet.			8	0.210305	27	27
●	Participant 25	Economic barriers to food access	I buy oats from shops and supermarkets and feel comfortable eating them.			72	1.89274	23	23
●	Participant 20	Dietary methods	I value eating even small amounts of food. It is a lot for me if I can eat one egg or half an injera. I take my time and can finish half an injera.			147	4.86272	16	16
●	Participant 15	Economic barriers to food access	I also have cow's milk, but it's not always easy to find.			57	2.0585	17	17
●	Participant 17	Economic barriers to food access	The organization provided us with injera (Ethiopian bread) for lunch and macaroni for dinner. Even though the professionals advised us to eat more foods, the organization offers us a fixed and similar menu.			206	8.37398	14	14
●	Participant 17	Economic barriers to food access	The organization does not provide us with milk or soup; only injera and macaroni are available. We are also not allowed to prepare our own food. The doctor has prescribed chemotherapy and radiation therapy, but I do not have the money to pay for these treatments.			263	10.6911	14	14
●	Participant 2	Economic barriers to food access	I was told to get radiation therapy, but I can't afford it, and if I wait for the order, it will take two years. People in my community are collecting money to help me. How can I ask for money here? My situation is different from others and it is very difficult.			262	8.04174	24	24
●	Participant 10	Economic barriers to food access	I can’t afford to try other foods. I usually worry more about the cost of transportation and medication than about food.			120	5.45703	13	13
●	Participant 10	Economic barriers to food access	If I don’t eat well, I become unfit for chemotherapy again. The cost of transportation is also a concern. Things are complicated. I plan to shift some of my transportation budget to buy food and see if that helps.			213	9.68622	18	18
●	Participant 17	Economic barriers to food access	The organization helps me purchase the chemotherapy that is not available at the hospital and is not covered by social health insurance.			136	5.52846	14	14
●	Participant 2	Economic barriers to food access	I'm having financial problems, and I can't afford enough food.			62	1.90301	13	13
●	Participant 2	Economic barriers to food access	I live with my daughter, and my main problems are not being able to eat enough rather heartburn and feeling very tired.			119	3.65255	15	15
●	Participant 2	Economic barriers to food access	I can eat vegetables, but they are too expensive for me			55	1.68815	17	17
●	Participant 2	Economic barriers to food access	I can't afford to make juices like avocado at home, and while I can drink milk, it's also too costly for me.			108	3.31492	17	17
●	Participant 4	Economic barriers to food access	However, we don’t have the financial means to do that.			54	1.86916	20	20
●	Participant 10	Economic barriers to food access	Regardless, I am not financially able to follow all these recommendations. The medication is very expensive, and I prioritize the costs of chemotherapy and transportation over food.			181	8.23101	18	18
●	Participant 22	Economic barriers to food access	In fact, I cannot afford other foods like meat. I have been living with social support for a long time—about five years.			120	4.6332	17	17
●	Participant 22	Economic barriers to food access	I do eat foods with some peppers. Overall, I rely on the support of others to survive since I cannot afford to buy food myself. Shiro is simple and comfortable for me to eat.			174	6.71815	19	19

## Sheet: Data editor (code variables)
Color	Code	Cod. seg. (all documents)	Cod. seg. (activ. documents)	Created by	Created	Code alias	EmojiID	% Cod. seg. (all documents)	% Cod. seg. (activ. documents)	Documents
●	Economic barriers to food access	16	0	HighFive	1/20/2025 16:23:34			0	0	0
●	Hospital food experiances	9	0	HighFive	1/20/2025 16:13:23			0	0	0
●	Nutritional misconceptions	43	0	HighFive	1/20/2025 15:57:21			0	0	0
●	Acceptance	11	0	HighFive	1/20/2025 15:52:53			0	0	0
●	Social and family support	9	0	HighFive	1/20/2025 15:50:04			0	0	0
●	Dietary methods	18	0	HighFive	1/20/2025 15:45:00			0	0	0
●	Anti-emetic efficacy	18	0	HighFive	1/20/2025 15:38:53			0	0	0
●	Impact on social eating	3	0	HighFive	1/20/2025 15:35:26			0	0	0
●	Psychological and emotional impact	20	0	HighFive	1/20/2025 15:28:52			0	0	0
●	Productivity loss	7	0	HighFive	1/20/2025 15:20:10			0	0	0
●	Physical limitations	29	0	HighFive	1/20/2025 15:16:15			0	0	0
●	Individualized food choices	73	0	HighFive	1/20/2025 14:55:38			0	0	0
●	Concurrent illnesses and treatments	18	0	HighFive	1/20/2025 14:49:07			0	0	0
●	Temporal variations of symptoms	41	0	HighFive	1/20/2025 12:36:34			0	0	0
●	Early symptom intensity	63	0	HighFive	1/20/2025 12:25:29			0	0	0

## Sheet: Memos
Document group	Document name	Code	Document set	Title	Created by	Created	Memo text	Origin	Beginning	End
	Participant 3			Memo 6	HighFive	1/17/2025 11:18:14	the patient understand the role of high protein diet during chemo and started to take previously unfavorite foods	In-document	15	15
	Participant 10			Memo 14	HighFive	1/17/2025 18:29:45	Thankfull to God a sign of acceptance of the condition	In-document	14	14
	Participant 18			Memo 23	HighFive	1/18/2025 17:01:25	The type of symptoms is somewhat diefferent that is mouth ulcer and dyphagia. But it is grouped under physical symptoms	In-document	12	12
	Participant 26			Memo 27	HighFive	1/19/2025 17:39:20	Anemia considered as comorbidity	In-document	18	18
